# Supplementary material for: Altered secretory and neuroprotective function of the choroid plexus in progressive multiple sclerosis
Source: Acta Neuropathol Commun. 2020 Mar 19;8:35. doi: 10.1186/s40478-020-00903-y (PMC7083003; doi:10.1186/s40478-020-00903-y)
Supplement: Supplementary file 8 — Additional file 8: Supplementary Table 4. Details of the human brain samples used. Patient information and lesion type are provided. PMD: Post-mortem delay; CA: chronic active; CIA: chronic inactive. [file 40478_2020_903_MOESM8_ESM.xlsx]

## Sheet: Sheet1
Control/MS	Area	Lesion	Sex	Age (y)	PMD (h)	Disease length (y)	Time progressive (y)	Time to wheelchair (y)
MS	white matter	active	F	35	9	5	1	1
MS	white matter	CA	M	43	26	18	14	10
MS	white matter	active?	M	40	27	16	7	4
MS	white matter	CIA, CA	F	50	22	na	na	na
MS	white matter	active	F	53	17	12	na	4
MS	white matter	active	F	39	9	13	10	6
MS	white matter	CA	M	51	17	18	15	14
MS	white matter	na	M	47	10	25	15	13
Control	white matter	na	M	64	18	na	na	na
Control	white matter	na	M	35	22	na	na	na
Control	white matter	na	M	68	30	na	na	na
Control	white matter	na	M	77	22	na	na	na
Control	white matter	na	na	na	na	na	na	na
