# Supplementary material for: Altered secretory and neuroprotective function of the choroid plexus in progressive multiple sclerosis
Source: Acta Neuropathol Commun. 2020 Mar 19;8:35. doi: 10.1186/s40478-020-00903-y (PMC7083003; doi:10.1186/s40478-020-00903-y)
Supplement: Supplementary file 9 — Additional file 9: Supplementary Table 5. Primer sequences used in qPCR. [file 40478_2020_903_MOESM9_ESM.xlsx]

## Sheet: Sheet1
Gene symbol	Forward	Reverse
MT1A	CGAAATGGACCCCAACTGCT	AGTTTGTGCAGGTCACTCTTTC
SERPINE1	GCAACGTGGTTTTCTCACCC	GGCCATGCCCTTGTCATCAA
HIF1A	CTGAGAGGTTGAGGGACGGA	GACGTTCAGAACTTATCCTACCATT
MT1X	TTGATCGGGAACTCCTGCTTC	GGTGCATTTGCACTCTTTGC
HK2	CATGGACCAAGGGATTCAAG	GCCACAATGTCGATATCAAAG
EIF4A1	GAGGGAGTTTCGTTCTGGCT	AGTTTTCCCTGTTGGTGGGA
ADM	TCCCCCTATTTTAAGACGTGAATG	CATGCACACAAACACACTCACAT
RND3	CTATGACCAGGGGGCAAATA	TCTTCGCTTTGTCCTTTCGT
LYVE1	AGGAGGAGAAGGCCAATGAT	AAACCAGCCTCAGGTGTGTC
STC2	CGGGAATGCTACCTCAAGCA	AAGATGGAGCACAGGCTTCC
LDHAP4	TAAGCTGTCATGGGTGGGTC	ACCTGCCTAAGATTCTTCACTGT
SNHG15	GCTGAGGTGACGGTCTCAAA	GCCTCCCAGTTTCATGGACA
HIF1A-AS3 (ENSG00000258667.1)	GTCTTTCCTCTCCGTCCCAG	CAGACACCCGATCTCCGTG
18S rRNA	TACCACATCCAAGGAAGGCAGCA	TGGAATTACCGCGGCTGCTGGCA
GAPDH	CCATGTTCGTCATGGGTGTG	GGTGCTAAGCAGTTGGTGGTG
IER2	CCAAAGTCAGCCGCAAACGA	TTTCTTCCAGACGGGCTTTCTTGC
TSHZ3	TGAACGAGACGGGGCATTAC	CCGAGTGGCAGGGATGATTT
