# Supplementary material for: Altered secretory and neuroprotective function of the choroid plexus in progressive multiple sclerosis
Source: Acta Neuropathol Commun. 2020 Mar 19;8:35. doi: 10.1186/s40478-020-00903-y (PMC7083003; doi:10.1186/s40478-020-00903-y)
Supplement: Supplementary file 10 — Additional file 10: Supplementary Table 6. Gene ontology enrichment analysis. Table displays the GO category ID, the name of the term, the number of differentially expressed (DE) genes in the category and the total number of genes in the category. [file 40478_2020_903_MOESM10_ESM.xlsx]

## Sheet: Sheet1
Category	Term	Over represented p-value	DE Gene in the category	Total genes in the category
GO:0071294	cellular response to zinc ion	5.57e-05	2	18
GO:0071276	cellular response to cadmium ion	0.00022693	2	36
GO:0045926	negative regulation of growth	0.000483309	3	255
GO:0010043	response to zinc ion	0.000494952	2	53
GO:0035490	regulation of leukotriene production involved in inflammatory response	0.000630263	1	1
GO:0035491	positive regulation of leukotriene production involved in inflammatory response	0.000630263	1	1
GO:0061044	negative regulation of vascular wound healing	0.000630263	1	1
GO:0090095	regulation of metanephric cap mesenchymal cell proliferation	0.000630263	1	1
GO:0090096	positive regulation of metanephric cap mesenchymal cell proliferation	0.000630263	1	1
GO:0031700	adrenomedullin receptor binding	0.000630263	1	1
GO:0046686	response to cadmium ion	0.00067551	2	62
GO:0055082	cellular chemical homeostasis	0.000981591	4	758
GO:0042446	hormone biosynthetic process	0.00101455	2	76
GO:0048519	negative regulation of biological process	0.00114025	9	5271
GO:0032496	response to lipopolysaccharide	0.00115614	3	344
GO:0072185	metanephric cap development	0.00126004	1	2
GO:0072186	metanephric cap morphogenesis	0.00126004	1	2
GO:0090094	metanephric cap mesenchymal cell proliferation involved in metanephros development	0.00126004	1	2
GO:0001300	chronological cell aging	0.00126016	1	2
GO:2000098	negative regulation of smooth muscle cell-matrix adhesion	0.00126016	1	2
GO:0002237	response to molecule of bacterial origin	0.0013605	3	364
GO:0001666	response to hypoxia	0.00140758	3	369
GO:0036293	response to decreased oxygen levels	0.00149683	3	377
GO:0010033	response to organic substance	0.00155587	7	3211
GO:0070482	response to oxygen levels	0.00167393	3	392
GO:0019725	cellular homeostasis	0.00168112	4	876
GO:0002690	positive regulation of leukocyte chemotaxis	0.00181806	2	102
GO:0002538	arachidonic acid metabolite production involved in inflammatory response	0.00188969	1	3
GO:0002540	leukotriene production involved in inflammatory response	0.00188969	1	3
GO:2000097	regulation of smooth muscle cell-matrix adhesion	0.00188969	1	3
GO:0033993	response to lipid	0.00233827	4	958
GO:0072131	kidney mesenchyme morphogenesis	0.00250515	1	4
GO:0072133	metanephric mesenchyme morphogenesis	0.00250515	1	4
GO:0008865	fructokinase activity	0.00251786	1	4
GO:0019158	mannokinase activity	0.00251786	1	4
GO:0035795	negative regulation of mitochondrial membrane permeability	0.00251817	1	4
GO:1905709	negative regulation of membrane permeability	0.00251817	1	4
GO:0061043	regulation of vascular wound healing	0.00251879	1	4
GO:0002688	regulation of leukocyte chemotaxis	0.00254427	2	121
GO:0005179	hormone activity	0.00263306	2	123
GO:0042221	response to chemical	0.00275491	8	4646
GO:0040007	growth	0.00277797	4	1006
GO:0045766	positive regulation of angiogenesis	0.00279077	2	127
GO:0072656	maintenance of protein location in mitochondrion	0.00313708	1	5
GO:0004340	glucokinase activity	0.00314665	1	5
GO:0004396	hexokinase activity	0.00314665	1	5
GO:0036018	cellular response to erythropoietin	0.00314744	1	5
GO:0002687	positive regulation of leukocyte migration	0.00338937	2	140
GO:1904018	positive regulation of vasculature development	0.00356669	2	144
GO:0051241	negative regulation of multicellular organismal process	0.00366045	4	1084
GO:0010629	negative regulation of gene expression	0.00368662	5	1820
GO:0006875	cellular metal ion homeostasis	0.00370155	3	518
GO:0001890	placenta development	0.00376285	2	148
GO:0036017	response to erythropoietin	0.00377587	1	6
GO:0050921	positive regulation of chemotaxis	0.00386842	2	150
GO:0071248	cellular response to metal ion	0.0040696	2	154
GO:0048878	chemical homeostasis	0.00409231	4	1118
GO:0051716	cellular response to stimulus	0.00428685	10	7710
GO:0045906	negative regulation of vasoconstriction	0.00436295	1	7
GO:1901724	positive regulation of cell proliferation involved in kidney development	0.00437323	1	7
GO:0010757	negative regulation of plasminogen activation	0.00439372	1	7
GO:0006701	progesterone biosynthetic process	0.00439507	1	7
GO:0097084	vascular smooth muscle cell development	0.00500895	1	8
GO:0045656	negative regulation of monocyte differentiation	0.00501512	1	8
GO:2001256	regulation of store-operated calcium entry	0.00502323	1	8
GO:0009617	response to bacterium	0.00503042	3	577
GO:0050896	response to stimulus	0.00513518	11	9523
GO:0055065	metal ion homeostasis	0.00530487	3	589
GO:0071241	cellular response to inorganic substance	0.00550952	2	180
GO:0016281	eukaryotic translation initiation factor 4F complex	0.00562823	1	9
GO:0033629	negative regulation of cell adhesion mediated by integrin	0.00564471	1	9
GO:0061042	vascular wound healing	0.00565097	1	9
GO:0030003	cellular cation homeostasis	0.00587809	3	611
GO:0002685	regulation of leukocyte migration	0.00595364	2	187
GO:0097529	myeloid leukocyte migration	0.00619947	2	191
GO:2001214	positive regulation of vasculogenesis	0.00625332	1	10
GO:0040015	negative regulation of multicellular organism growth	0.00625519	1	10
GO:0043116	negative regulation of vascular permeability	0.00625583	1	10
GO:0006873	cellular ion homeostasis	0.00626043	3	625
GO:0072203	cell proliferation involved in metanephros development	0.00626359	1	10
GO:0007565	female pregnancy	0.00638113	2	194
GO:0009892	negative regulation of metabolic process	0.00649289	6	3015
GO:0050920	regulation of chemotaxis	0.00676158	2	200
GO:0070887	cellular response to chemical stimulus	0.00677139	6	3039
GO:0051918	negative regulation of fibrinolysis	0.00690646	1	11
GO:0061302	smooth muscle cell-matrix adhesion	0.00690735	1	11
GO:0060670	branching involved in labyrinthine layer morphogenesis	0.00690876	1	11
GO:0005536	glucose binding	0.00691029	1	11
GO:0061138	morphogenesis of a branching epithelium	0.00715213	2	206
GO:0071456	cellular response to hypoxia	0.00722278	2	207
GO:0044421	extracellular region part	0.00745192	7	4183
GO:0002115	store-operated calcium entry	0.00750755	1	12
GO:0042445	hormone metabolic process	0.00751152	2	211
GO:0036294	cellular response to decreased oxygen levels	0.0077	2	214
GO:0007160	cell-matrix adhesion	0.00794158	2	218
GO:0048471	perinuclear region of cytoplasm	0.00804263	3	685
GO:0001763	morphogenesis of a branching structure	0.00804733	2	219
GO:0055080	cation homeostasis	0.00806447	3	685
GO:0002087	regulation of respiratory gaseous exchange by neurological system process	0.00812621	1	13
GO:1901722	regulation of cell proliferation involved in kidney development	0.00812717	1	13
GO:0040008	regulation of growth	0.00814232	3	688
GO:0010755	regulation of plasminogen activation	0.00815055	1	13
GO:0030595	leukocyte chemotaxis	0.00821781	2	221
GO:0005515	protein binding	0.00824515	12	11937
GO:0044706	multi-multicellular organism process	0.0082778	2	222
GO:0071453	cellular response to oxygen levels	0.00833791	2	223
GO:0045765	regulation of angiogenesis	0.00834124	2	223
GO:0009611	response to wounding	0.00837758	3	695
GO:0098771	inorganic ion homeostasis	0.00852646	3	699
GO:2001212	regulation of vasculogenesis	0.00875258	1	14
GO:0002031	G-protein coupled receptor internalization	0.00876672	1	14
GO:0072216	positive regulation of metanephros development	0.00878484	1	14
GO:0006950	response to stress	0.00892468	7	4317
GO:1904923	regulation of mitophagy in response to mitochondrial depolarization	0.00938177	1	15
GO:1904925	positive regulation of mitophagy in response to mitochondrial depolarization	0.00938177	1	15
GO:0030214	hyaluronan catabolic process	0.00938599	1	15
GO:0072075	metanephric mesenchyme development	0.00939761	1	15
GO:0051917	regulation of fibrinolysis	0.00940773	1	15
GO:0015671	oxygen transport	0.00941145	1	15
GO:0050789	regulation of biological process	0.00985072	12	12133
GO:0044065	regulation of respiratory system process	0.00998907	1	16
GO:0060712	spongiotrophoblast layer development	0.0099956	1	16
GO:0042448	progesterone metabolic process	0.0100219	1	16
GO:0045236	CXCR chemokine receptor binding	0.0100352	1	16
GO:1901342	regulation of vasculature development	0.0101492	2	247
GO:0051782	negative regulation of cell division	0.0106146	1	17
GO:0002029	desensitization of G-protein coupled receptor protein signaling pathway	0.01064	1	17
GO:0022401	negative adaptation of signaling pathway	0.01064	1	17
GO:0046885	regulation of hormone biosynthetic process	0.0106459	1	17
GO:0050801	ion homeostasis	0.0107183	3	760
GO:0000339	RNA cap binding	0.0112179	1	18
GO:0072074	kidney mesenchyme development	0.0112669	1	18
GO:0035886	vascular smooth muscle cell differentiation	0.0118747	1	19
GO:0044346	fibroblast apoptotic process	0.0118844	1	19
GO:0060055	angiogenesis involved in wound healing	0.0118866	1	19
GO:0023058	adaptation of signaling pathway	0.0118876	1	19
GO:0060713	labyrinthine layer morphogenesis	0.0119037	1	19
GO:0015669	gas transport	0.0119084	1	19
GO:0051968	positive regulation of synaptic transmission, glutamatergic	0.0124492	1	20
GO:0072111	cell proliferation involved in kidney development	0.012476	1	20
GO:0098780	response to mitochondrial depolarisation	0.0124947	1	20
GO:0045655	regulation of monocyte differentiation	0.0124993	1	20
GO:0019200	carbohydrate kinase activity	0.0125121	1	20
GO:0060326	cell chemotaxis	0.0128393	2	279
GO:0048856	anatomical structure development	0.0130402	8	5891
GO:1903599	positive regulation of mitophagy	0.0130966	1	21
GO:0001664	G-protein coupled receptor binding	0.013104	2	282
GO:0032986	protein-DNA complex disassembly	0.013114	1	21
GO:0046697	decidualization	0.0131418	1	21
GO:0005615	extracellular space	0.013662	4	1572
GO:0007568	aging	0.0141489	2	294
GO:0010460	positive regulation of heart rate	0.0143284	1	23
GO:0043576	regulation of respiratory gaseous exchange	0.0143327	1	23
GO:0046835	carbohydrate phosphorylation	0.0143728	1	23
GO:0006700	C21-steroid hormone biosynthetic process	0.0143874	1	23
GO:0060669	embryonic placenta morphogenesis	0.0143877	1	23
GO:0090026	positive regulation of monocyte chemotaxis	0.0143969	1	23
GO:1901700	response to oxygen-containing compound	0.0149593	4	1616
GO:0031639	plasminogen activation	0.0150101	1	24
GO:0032103	positive regulation of response to external stimulus	0.0154946	2	308
GO:0014912	negative regulation of smooth muscle cell migration	0.0155652	1	25
GO:0072215	regulation of metanephros development	0.0156154	1	25
GO:0006898	receptor-mediated endocytosis	0.0160167	2	314
GO:0005102	receptor binding	0.0161371	4	1652
GO:0005540	hyaluronic acid binding	0.0162123	1	26
GO:2000352	negative regulation of endothelial cell apoptotic process	0.0162444	1	26
GO:0032350	regulation of hormone metabolic process	0.0162472	1	26
GO:0030194	positive regulation of blood coagulation	0.0162504	1	26
GO:1900048	positive regulation of hemostasis	0.0162504	1	26
GO:0002053	positive regulation of mesenchymal cell proliferation	0.0168148	1	27
GO:0090023	positive regulation of neutrophil chemotaxis	0.0168618	1	27
GO:0050820	positive regulation of coagulation	0.0168642	1	27
GO:0051707	response to other organism	0.0170261	3	901
GO:0051093	negative regulation of developmental process	0.017045	3	903
GO:0043207	response to external biotic stimulus	0.0170766	3	902
GO:0051704	multi-organism process	0.0171395	5	2611
GO:0006735	NADH regeneration	0.017483	1	28
GO:0061621	canonical glycolysis	0.017483	1	28
GO:0061718	glucose catabolic process to pyruvate	0.017483	1	28
GO:0042730	fibrinolysis	0.0174959	1	28
GO:0031589	cell-substrate adhesion	0.0176274	2	331
GO:0065007	biological regulation	0.0176434	12	12809
GO:0010038	response to metal ion	0.0177027	2	331
GO:0002026	regulation of the force of heart contraction	0.0180354	1	29
GO:0061615	glycolytic process through fructose-6-phosphate	0.0181031	1	29
GO:0061620	glycolytic process through glucose-6-phosphate	0.0181031	1	29
GO:0072595	maintenance of protein localization in organelle	0.0186291	1	30
GO:1903523	negative regulation of blood circulation	0.0186539	1	30
GO:0090025	regulation of monocyte chemotaxis	0.0187193	1	30
GO:1902624	positive regulation of neutrophil migration	0.0187204	1	30
GO:0071624	positive regulation of granulocyte chemotaxis	0.0187221	1	30
GO:0051156	glucose 6-phosphate metabolic process	0.018731	1	30
GO:0001953	negative regulation of cell-matrix adhesion	0.0192319	1	31
GO:0003016	respiratory system process	0.0193076	1	31
GO:0042592	homeostatic process	0.0194419	4	1746
GO:0060562	epithelial tube morphogenesis	0.019543	2	349
GO:0001893	maternal placenta development	0.0199257	1	32
GO:0090022	regulation of neutrophil chemotaxis	0.0199524	1	32
GO:0009607	response to biotic stimulus	0.0201038	3	959
GO:0008209	androgen metabolic process	0.020533	1	33
GO:0043114	regulation of vascular permeability	0.0205452	1	33
GO:0006007	glucose catabolic process	0.0205793	1	33
GO:0032502	developmental process	0.0206553	8	6339
GO:0065008	regulation of biological quality	0.0208345	6	3829
GO:0002931	response to ischemia	0.0211689	1	34
GO:0010605	negative regulation of macromolecule metabolic process	0.0211884	5	2753
GO:0008207	C21-steroid hormone metabolic process	0.0211966	1	34
GO:0010464	regulation of mesenchymal cell proliferation	0.0217489	1	35
GO:0030224	monocyte differentiation	0.0217609	1	35
GO:1903131	mononuclear cell differentiation	0.0217609	1	35
GO:0045823	positive regulation of heart contraction	0.0217619	1	35
GO:1902622	regulation of neutrophil migration	0.0218056	1	35
GO:0033280	response to vitamin D	0.0218113	1	35
GO:0071677	positive regulation of mononuclear cell migration	0.0218356	1	35
GO:0000982	transcription factor activity, RNA polymerase II core promoter proximal region sequence-specific binding	0.0220472	2	372
GO:0005576	extracellular region	0.0221957	7	5085
GO:0030212	hyaluronan metabolic process	0.0223577	1	36
GO:1904036	negative regulation of epithelial cell apoptotic process	0.0223826	1	36
GO:1902042	negative regulation of extrinsic apoptotic signaling pathway via death domain receptors	0.0223995	1	36
GO:0005488	binding	0.022643	13	15461
GO:0022603	regulation of anatomical structure morphogenesis	0.0227058	3	1007
GO:0006091	generation of precursor metabolites and energy	0.0227829	2	378
GO:0070888	E-box binding	0.0230081	1	37
GO:0048147	negative regulation of fibroblast proliferation	0.0230211	1	37
GO:0051973	positive regulation of telomerase activity	0.0236284	1	38
GO:0006734	NADH metabolic process	0.0236673	1	38
GO:0035239	tube morphogenesis	0.0237002	2	387
GO:0042181	ketone biosynthetic process	0.0242726	1	39
GO:0010955	negative regulation of protein processing	0.0248278	1	40
GO:1903318	negative regulation of protein maturation	0.0248278	1	40
GO:0033628	regulation of cell adhesion mediated by integrin	0.0254903	1	41
GO:2000351	regulation of endothelial cell apoptotic process	0.0255025	1	41
GO:0032873	negative regulation of stress-activated MAPK cascade	0.0260883	1	42
GO:0070303	negative regulation of stress-activated protein kinase signaling cascade	0.0260883	1	42
GO:0051239	regulation of multicellular organismal process	0.0264152	5	2910
GO:0090184	positive regulation of kidney development	0.0266886	1	43
GO:0045744	negative regulation of G-protein coupled receptor protein signaling pathway	0.026689	1	43
GO:0031638	zymogen activation	0.0267188	1	43
GO:0051179	localization	0.0272323	8	6630
GO:1904837	beta-catenin-TCF complex assembly	0.0272704	1	44
GO:0006874	cellular calcium ion homeostasis	0.0272919	2	417
GO:0000289	nuclear-transcribed mRNA poly(A) tail shortening	0.027865	1	45
GO:0052548	regulation of endopeptidase activity	0.0279499	2	422
GO:0043434	response to peptide hormone	0.0280196	2	423
GO:0006928	movement of cell or subcellular component	0.0282382	4	1956
GO:0030335	positive regulation of cell migration	0.028324	2	426
GO:0072132	mesenchyme morphogenesis	0.0284779	1	46
GO:0001525	angiogenesis	0.0284904	2	427
GO:0006915	apoptotic process	0.0289677	4	1968
GO:0048608	reproductive structure development	0.0290008	2	431
GO:0010463	mesenchymal cell proliferation	0.0290881	1	47
GO:0055074	calcium ion homeostasis	0.0291396	2	432
GO:0051972	regulation of telomerase activity	0.0291503	1	47
GO:0031667	response to nutrient levels	0.0291556	2	432
GO:0009409	response to cold	0.0291619	1	47
GO:0050829	defense response to Gram-negative bacterium	0.0292092	1	47
GO:0061458	reproductive system development	0.0293741	2	434
GO:0048260	positive regulation of receptor-mediated endocytosis	0.029691	1	48
GO:2000378	negative regulation of reactive oxygen species metabolic process	0.0297497	1	48
GO:0060711	labyrinthine layer development	0.0297598	1	48
GO:0006879	cellular iron ion homeostasis	0.0297885	1	48
GO:2000147	positive regulation of cell motility	0.0302041	2	441
GO:0019933	cAMP-mediated signaling	0.0302312	1	49
GO:0033554	cellular response to stress	0.0302747	4	1995
GO:0007595	lactation	0.0303244	1	49
GO:0051220	cytoplasmic sequestering of protein	0.0303933	1	49
GO:0030195	negative regulation of blood coagulation	0.0304096	1	49
GO:1900047	negative regulation of hemostasis	0.0304096	1	49
GO:0071622	regulation of granulocyte chemotaxis	0.0304134	1	49
GO:0031102	neuron projection regeneration	0.0308857	1	50
GO:0072503	cellular divalent inorganic cation homeostasis	0.0309112	2	446
GO:0007275	multicellular organism development	0.0309402	7	5418
GO:0090303	positive regulation of wound healing	0.0309621	1	50
GO:0052547	regulation of peptidase activity	0.0313371	2	449
GO:0051272	positive regulation of cellular component movement	0.0314812	2	451
GO:0051145	smooth muscle cell differentiation	0.0315421	1	51
GO:0003743	translation initiation factor activity	0.0315901	1	51
GO:0050900	leukocyte migration	0.0320005	2	454
GO:1903146	regulation of mitophagy	0.0321672	1	52
GO:0050819	negative regulation of coagulation	0.0322462	1	52
GO:0010812	negative regulation of cell-substrate adhesion	0.0327117	1	53
GO:0048146	positive regulation of fibroblast proliferation	0.0327661	1	53
GO:0019320	hexose catabolic process	0.0328572	1	53
GO:0002532	production of molecular mediator involved in inflammatory response	0.032877	1	53
GO:0010332	response to gamma radiation	0.0333602	1	54
GO:0072507	divalent inorganic cation homeostasis	0.0337648	2	468
GO:0009991	response to extracellular stimulus	0.0339306	2	469
GO:0072577	endothelial cell apoptotic process	0.0340602	1	55
GO:0007566	embryo implantation	0.0340618	1	55
GO:0071675	regulation of mononuclear cell migration	0.0340705	1	55
GO:1901652	response to peptide	0.0343032	2	472
GO:0097755	positive regulation of blood vessel diameter	0.0345967	1	56
GO:0010501	RNA secondary structure unwinding	0.0346016	1	56
GO:0040017	positive regulation of locomotion	0.0350375	2	478
GO:1902041	regulation of extrinsic apoptotic signaling pathway via death domain receptors	0.035193	1	57
GO:1903036	positive regulation of response to wounding	0.035798	1	58
GO:0002762	negative regulation of myeloid leukocyte differentiation	0.0358559	1	58
GO:0033627	cell adhesion mediated by integrin	0.0358595	1	58
GO:0012501	programmed cell death	0.03614	4	2106
GO:0009968	negative regulation of signal transduction	0.0362044	3	1204
GO:0060291	long-term synaptic potentiation	0.0362654	1	59
GO:0051966	regulation of synaptic transmission, glutamatergic	0.0363243	1	59
GO:0070491	repressing transcription factor binding	0.0363943	1	59
GO:0019935	cyclic-nucleotide-mediated signaling	0.0369251	1	60
GO:0060135	maternal process involved in female pregnancy	0.0370512	1	60
GO:0090183	regulation of kidney development	0.037057	1	60
GO:0019229	regulation of vasoconstriction	0.0370875	1	60
GO:0044700	single organism signaling	0.0371822	8	6981
GO:0023052	signaling	0.037403	8	6988
GO:0006027	glycosaminoglycan catabolic process	0.0376595	1	61
GO:0032757	positive regulation of interleukin-8 production	0.0377669	1	61
GO:0007154	cell communication	0.0379158	8	7004
GO:0014910	regulation of smooth muscle cell migration	0.0387494	1	63
GO:0003725	double-stranded RNA binding	0.0387998	1	63
GO:0046365	monosaccharide catabolic process	0.0389517	1	63
GO:0008009	chemokine activity	0.0389963	1	63
GO:0048514	blood vessel morphogenesis	0.0393216	2	509
GO:0001658	branching involved in ureteric bud morphogenesis	0.0394252	1	64
GO:0006026	aminoglycan catabolic process	0.0394794	1	64
GO:0010035	response to inorganic substance	0.0394877	2	510
GO:1904035	regulation of epithelial cell apoptotic process	0.0400935	1	65
GO:1903524	positive regulation of blood circulation	0.0401101	1	65
GO:0051094	positive regulation of developmental process	0.0402815	3	1256
GO:0010817	regulation of hormone levels	0.0403743	2	516
GO:0033613	activating transcription factor binding	0.0405993	1	66
GO:0007585	respiratory gaseous exchange	0.0407054	1	66
GO:0048029	monosaccharide binding	0.0407588	1	66
GO:0044057	regulation of system process	0.0411743	2	522
GO:0035690	cellular response to drug	0.041281	1	67
GO:0009628	response to abiotic stimulus	0.0415748	3	1271
GO:0040014	regulation of multicellular organism growth	0.0418588	1	68
GO:0009605	response to external stimulus	0.0423175	4	2212
GO:0008219	cell death	0.0428635	4	2221
GO:0006096	glycolytic process	0.0431246	1	70
GO:0060675	ureteric bud morphogenesis	0.043628	1	71
GO:0061045	negative regulation of wound healing	0.0437127	1	71
GO:0006757	ATP generation from ADP	0.0437226	1	71
GO:0031093	platelet alpha granule lumen	0.0437465	1	71
GO:0072171	mesonephric tubule morphogenesis	0.0442327	1	72
GO:0001570	vasculogenesis	0.0442564	1	72
GO:0055072	iron ion homeostasis	0.0443523	1	72
GO:0010648	negative regulation of cell communication	0.0446872	3	1308
GO:0050878	regulation of body fluid levels	0.0447567	2	546
GO:2001022	positive regulation of response to DNA damage stimulus	0.0448741	1	73
GO:0046324	regulation of glucose import	0.0449276	1	73
GO:2000573	positive regulation of DNA biosynthetic process	0.0449312	1	73
GO:0019674	NAD metabolic process	0.0449769	1	73
GO:0023057	negative regulation of signaling	0.0450335	3	1312
GO:0042379	chemokine receptor binding	0.0450459	1	73
GO:0034644	cellular response to UV	0.0455063	1	74
GO:0022411	cellular component disassembly	0.0464917	2	558
GO:0035249	synaptic transmission, glutamatergic	0.0465571	1	76
GO:0016525	negative regulation of angiogenesis	0.0467005	1	76
GO:0046031	ADP metabolic process	0.0467401	1	76
GO:0046902	regulation of mitochondrial membrane permeability	0.0467971	1	76
GO:0032204	regulation of telomere maintenance	0.0472476	1	77
GO:0048640	negative regulation of developmental growth	0.0472545	1	77
GO:0042310	vasoconstriction	0.0473457	1	77
GO:0014909	smooth muscle cell migration	0.0477767	1	78
GO:2000181	negative regulation of blood vessel morphogenesis	0.0479058	1	78
GO:0032677	regulation of interleukin-8 production	0.0480274	1	78
GO:0009150	purine ribonucleotide metabolic process	0.048702	2	572
GO:1901135	carbohydrate derivative metabolic process	0.0487557	3	1353
GO:0002009	morphogenesis of an epithelium	0.049051	2	575
GO:0031012	extracellular matrix	0.0490734	2	575
GO:0000422	mitophagy	0.0490957	1	80
GO:0061726	mitochondrion disassembly	0.0490957	1	80
GO:0072078	nephron tubule morphogenesis	0.0496228	1	81
GO:0090559	regulation of membrane permeability	0.0497906	1	81
GO:0002548	monocyte chemotaxis	0.0498306	1	81
